# Supplementary material for: Relational vs representational social cognitive processing: a coordinate-based meta-analysis of neuroimaging data
Source: Soc Cogn Affect Neurosci. 2023 Jan 25;18(1):nsad003. doi: 10.1093/scan/nsad003 (PMC9976764; doi:10.1093/scan/nsad003)
Supplement: nsad003_Supp [file nsad003_supp.zip]

Archive with 1 entries (1 files):
- scan-21-216-File002.docx
